# Supplementary material for: Impact of sociodemographic factors on the consumption of tubers in Brazil
Source: Nutr J. 2021 Jun 9;20:54. doi: 10.1186/s12937-021-00709-1 (PMC8191048; doi:10.1186/s12937-021-00709-1)
Supplement: Supplementary file 1 — Additional file 1. [file 12937_2021_709_MOESM1_ESM.xlsx]

## Sheet: Table S1
Table S1 List of food categories representing tuber containing foods (n = 162)
Tuber containing food category	Tuber type (Preparation/processing type)	Ingredient fraction
Sweet potato, boiled, fat used, no salt added	Arracacha (Whole tubers)	0.971
Sweet potato, boiled, no fat no salt added	Arracacha (Whole tubers)	1
Juice or flavored drink, carrot-beet juice	Beet (Tuber juice)	1
Beets, cooked from fresh, fat used, no salt added	Beet (Whole tubers)	0.975
Beets, cooked from fresh, no fat or salt added	Beet (Whole tubers)	1
Beets, raw	Beet (Whole tubers)	1
Soup, vegetable, plain (vegatarian), prepared from recipe	Beet (Whole tubers)	0.109
Juice or flavored drink, carrot-beet juice	Carrot (Tuber juice)	0.04
Cake, carrot, homemade, without nuts, light	Carrot (Whole tubers)	0.166
Cake, carrot, homemade, without nuts, regular	Carrot (Whole tubers)	0.166
Carrots, cooked from fresh, boiled, fat used, no salt	Carrot (Whole tubers)	0.971
Carrots, cooked from fresh, fried or sauteed, fat used, no salt	Carrot (Whole tubers)	0.971
Carrots, cooked from fresh, no fat or salt added	Carrot (Whole tubers)	1
Carrots, cooked from fresh, no fat or salt added (80g) + Sauce, tomato, regular (20g)	Carrot (Whole tubers)	0.8
Carrots, cooked from fresh, stir fried, butter used, regular, no salt added	Carrot (Whole tubers)	0.971
Carrots, raw	Carrot (Whole tubers)	1
Rice, recipe or mixed dish, chicken, tomato base, without cheese, with carrots and dark green vegetables	Carrot (Whole tubers)	0.117
Soup, vegetable, plain (vegatarian), prepared from recipe	Carrot (Whole tubers)	0.092
Vegetables, mixed and/or combination vegetables, peas and carrots, canned-drained, regular	Carrot (Whole tubers)	0.506
Bouillon (broth), vegetable, regular	Mandioca (By-product of tuber processing)	0.035
Soup, fish, broth	Mandioca (By-product of tuber processing)	0.035
Arroz, tipo 1, cozido (99,02g) + Oil, soybean, unhydrogenated (0,98ml) (2 colh de arroz cheia - 90g) + Receita de feij?Â£o no NDS	Mandioca (Not applicable)	0.09
Receita de Feijão no NDSR (Beans, brown, cooked from dired, boiled, no salt added, fat used (60g) + Water, tap (40mL)) (90g) +	Mandioca (Not applicable)	0.1
Bolo, pronto, aipim	Mandioca (Tuber starch)	0.48
Fécula, de mandioca	Mandioca (Tuber starch)	1
Pão, de queijo, assado	Mandioca (Tuber starch)	0.365
Receita de Biscoito de polvilho salgado digitada no NDSR	Mandioca (Tuber starch)	0.4
Tapioca com coco	Mandioca (Tuber starch)	0.95
Tapioca pudding, vanilla and other flavors, homemade	Mandioca (Tuber starch)	0.024
Arroz, tipo 1, cozido (99,02g) + Oil, soybean, unhydrogenated (0,98ml) (50g) + Mandioca, cozida (50g)	Mandioca (Whole tubers)	0.5
Beef, ribs, back, visible fat eaten, stewed or boiled, no fat or salt added (50g) + Mandioca, cozida (50g)	Mandioca (Whole tubers)	0.5
Bolo, pronto, aipim	Mandioca (Whole tubers)	0.48
Cassava (yuca), Hispanic, pastry with cassava dough (includes pork, tomatoes and garbanzos)	Mandioca (Whole tubers)	0.524
Mandioca, cozida	Mandioca (Whole tubers)	1
Mandioca, cozida (80g) + Sauce, tomato, regular (20g)	Mandioca (Whole tubers)	0.8
Mandioca, cozida (95g) + Butter, regular, salted (5ml)	Mandioca (Whole tubers)	0.95
Mandioca, cozida (95g) + Oil, soybean, unhydrogenated (5ml)	Mandioca (Whole tubers)	0.95
Soup, vegetable, plain (vegatarian), prepared from recipe	Mandioca (Whole tubers)	0.061
Carne, bovina, seca, cozida (94g) + Oil, soybean, unhydrogenated (6ml) (50g) + Farinha, de mandioca, crua (50g)	Mandioca (Whole tubers flour)	0.5
Cuscuz, paulista	Mandioca (Whole tubers flour)	0.035
Farinha, de mandioca, crua	Mandioca (Whole tubers flour)	1
Mandioca, farofa, temperada	Mandioca (Whole tubers flour)	0.89
Mandioca, farofa, temperada (50g) + Banana, fried (50g)	Mandioca (Whole tubers flour)	0.445
Receita de Feijão Tropeiro digitada no NDSR	Mandioca (Whole tubers flour)	0.22
Soup, fish, chowder	Mandioca (Whole tubers) flour)	0.098
Chicken, breast, unknown when skin removed, stir fried, no salt added (50g) + Potato, boiled, without skin, fat used, no salt ad	Potato (Whole tubers)	0.5
Cocido Espanhol	Potato (Whole tubers)	0.108
French fries, cooked from fresh, no salt added, fat used	Potato (Whole tubers)	0.865
Mashed potatoes, prepared from fresh	Potato (Whole tubers)	0.818
Potato, boiled, without skin, no fat no salt added	Potato (Whole tubers)	1
Potato, boiled, without skin, no fat no salt added (80g) + Sauce, white, homemade, made with milk (20g)	Potato (Whole tubers)	0.8
Potato, boiled, without skin, no fat no salt added (80g) + Tomato, sauce, regular (20g)	Potato (Whole tubers)	0.8
Potato, boiled, without skin, no fat or salt added (50g) + Carrots, cooked from fresh, no fat or salt added (50g)	Potato (Whole tubers)	0.5
Potato, boiled, without skin, no salt added, fat used	Potato (Whole tubers)	0.971
Potato, chips, low fat, salted	Potato (Whole tubers)	0.785
Potato, chips, regular, salted, regular cut, ingredient fat known, soybean, unhydrogenated	Potato (Whole tubers)	0.646
Receita de Caldo verde digitada no NDSR	Potato (Whole tubers)	0.105
Salad, potato, mayo dressing, with egg, mayo type dressing, real, regular, commercial, salt regular	Potato (Whole tubers)	0.631
Soup, vegetable, plain (vegatarian), prepared from recipe	Potato (Whole tubers)	0.061
Steak - beef, chuck eye, no visible fat eaten, stir fried, salt added (50g) + Potato, boiled, without skin, fat used, no salt ad	Potato (Whole tubers)	0.5
Radish, Japanese (daikon), cooked, no fat or salt added	Radish (Whole tubers)	1
Radish, raw	Radish (Whole tubers)	1
Bolo, pronto, aipim	Sweet Potato (Whole tubers)	0.282
Sweet potato, baked, no fat no salt added	Sweet Potato (Whole tubers)	1
Sweet potato, boiled, fat used, no salt added	Sweet Potato (Whole tubers)	0.971
Sweet potato, boiled, no fat no salt added	Sweet Potato (Whole tubers)	1
Sweet potato, French fried	Sweet Potato (Whole tubers)	0.914
Turnip, cooked, boiled, fat used, no salt added	Turnip (Whole tubers)	0.971
Turnip, cooked, boiled, no fat or salt added	Turnip (Whole tubers)	1
Turnip, pickled	Turnip (Whole tubers)	0.663
Bolo, pronto, aipim	Yams (Whole tubers)	0.48
Soup, vegetable, plain (vegatarian), prepared from recipe	Yams (Whole tubers)	0.061
Yams (sweet potato type), baked, no fat or salt added	Yams (Whole tubers)	1
Yams (sweet potato type), cooked from frozen, fat used, no salt added	Yams (Whole tubers)	0.985
Yams (sweet potato type), cooked from frozen, no fat or salt added	Yams (Whole tubers)	1

## Sheet: 44188_Brazil_foods_table_311019
food_code	Tuber containing food category	Tuber type (Preparation/processing type)	Ingredient Fraction
6400303_7	Sweet potato, boiled, fat used, no salt added	Arracacha (Whole tubers)	0.971
6400303_2	Sweet potato, boiled, no fat no salt added	Arracacha (Whole tubers)	1
8500404_99	Juice or flavored drink, carrot-beet juice	Beet (Tuber juice)	1
6401101_7	Beets, cooked from fresh, fat used, no salt added	Beet (Whole tubers)	0.975
6401101_2	Beets, cooked from fresh, no fat or salt added	Beet (Whole tubers)	1
6401101_99	Beets, raw	Beet (Whole tubers)	1
6401101_15	Soup, vegetable, plain (vegatarian), prepared from recipe	Beet (Whole tubers)	0.109
8500410_99	Juice or flavored drink, carrot-beet juice	Carrot (Tuber juice)	0.04
8008201_99	Cake, carrot, homemade, without nuts, light	Carrot (Whole tubers)	0.166
8004201_99	Cake, carrot, homemade, without nuts, regular	Carrot (Whole tubers)	0.166
6401201_7	Carrots, cooked from fresh, boiled, fat used, no salt	Carrot (Whole tubers)	0.971
6401201_5	Carrots, cooked from fresh, fried or sauteed, fat used, no salt	Carrot (Whole tubers)	0.971
6401201_2	Carrots, cooked from fresh, no fat or salt added	Carrot (Whole tubers)	1
6401201_8	Carrots, cooked from fresh, no fat or salt added (80g) + Sauce, tomato, regular (20g)	Carrot (Whole tubers)	0.8
6401201_11	Carrots, cooked from fresh, stir fried, butter used, regular, no salt added	Carrot (Whole tubers)	0.971
6401201_1	Carrots, raw	Carrot (Whole tubers)	1
8502701_99	Rice, recipe or mixed dish, chicken, tomato base, without cheese, with carrots and dark green vegetables	Carrot (Whole tubers)	0.117
6401201_15	Soup, vegetable, plain (vegatarian), prepared from recipe	Carrot (Whole tubers)	0.092
6706101_99	Vegetables, mixed and/or combination vegetables, peas and carrots, canned-drained, regular	Carrot (Whole tubers)	0.506
7007101_99	Bouillon (broth), vegetable, regular	Mandioca (By-product of tuber processing)	0.035
8502401_99	Soup, fish, broth	Mandioca (By-product of tuber processing)	0.035
8570103_99	Arroz, tipo 1, cozido (99,02g) + Oil, soybean, unhydrogenated (0,98ml) (2 colh de arroz cheia - 90g) + Receita de feij?Â£o no NDS	Mandioca (Not applicable)	0.09
8507001_99	Receita de Feijão no NDSR (Beans, brown, cooked from dired, boiled, no salt added, fat used (60g) + Water, tap (40mL)) (90g) +	Mandioca (Not applicable)	0.1
8002702_99	Bolo, pronto, aipim	Mandioca (Tuber starch)	0.48
6501510_99	Fécula, de mandioca	Mandioca (Tuber starch)	1
8000801_99	Pão, de queijo, assado	Mandioca (Tuber starch)	0.365
8002212_99	Receita de Biscoito de polvilho salgado digitada no NDSR	Mandioca (Tuber starch)	0.4
6501502_99	Tapioca com coco	Mandioca (Tuber starch)	0.95
6501505_99	Tapioca pudding, vanilla and other flavors, homemade	Mandioca (Tuber starch)	0.024
8579005_99	Arroz, tipo 1, cozido (99,02g) + Oil, soybean, unhydrogenated (0,98ml) (50g) + Mandioca, cozida (50g)	Mandioca (Whole tubers)	0.5
8508301_99	Beef, ribs, back, visible fat eaten, stewed or boiled, no fat or salt added (50g) + Mandioca, cozida (50g)	Mandioca (Whole tubers)	0.5
8002701_99	Bolo, pronto, aipim	Mandioca (Whole tubers)	0.48
8500228_99	Cassava (yuca), Hispanic, pastry with cassava dough (includes pork, tomatoes and garbanzos)	Mandioca (Whole tubers)	0.524
6400601_1	Mandioca, cozida	Mandioca (Whole tubers)	1
6400601_8	Mandioca, cozida (80g) + Sauce, tomato, regular (20g)	Mandioca (Whole tubers)	0.8
6400601_11	Mandioca, cozida (95g) + Butter, regular, salted (5ml)	Mandioca (Whole tubers)	0.95
6400601_5	Mandioca, cozida (95g) + Oil, soybean, unhydrogenated (5ml)	Mandioca (Whole tubers)	0.95
6400601_15	Soup, vegetable, plain (vegatarian), prepared from recipe	Mandioca (Whole tubers)	0.061
8500213_99	Carne, bovina, seca, cozida (94g) + Oil, soybean, unhydrogenated (6ml) (50g) + Farinha, de mandioca, crua (50g)	Mandioca (Whole tubers flour)	0.5
8505801_99	Cuscuz, paulista	Mandioca (Whole tubers flour)	0.035
6501401_99	Farinha, de mandioca, crua	Mandioca (Whole tubers flour)	1
8502201_99	Mandioca, farofa, temperada	Mandioca (Whole tubers flour)	0.89
8506001_99	Mandioca, farofa, temperada (50g) + Banana, fried (50g)	Mandioca (Whole tubers flour)	0.445
8505501_99	Receita de Feijão Tropeiro digitada no NDSR	Mandioca (Whole tubers flour)	0.22
8506601_99	Soup, fish, chowder	Mandioca (Whole tubers) flour)	0.098
8571112_99	Chicken, breast, unknown when skin removed, stir fried, no salt added (50g) + Potato, boiled, without skin, fat used, no salt ad	Potato (Whole tubers)	0.5
7702101_99	Cocido Espanhol	Potato (Whole tubers)	0.108
6400101_5	French fries, cooked from fresh, no salt added, fat used	Potato (Whole tubers)	0.865
6503501_99	Mashed potatoes, prepared from fresh	Potato (Whole tubers)	0.818
6400101_1	Potato, boiled, without skin, no fat no salt added	Potato (Whole tubers)	1
6400101_9	Potato, boiled, without skin, no fat no salt added (80g) + Sauce, white, homemade, made with milk (20g)	Potato (Whole tubers)	0.8
6400802_8	Potato, boiled, without skin, no fat no salt added (80g) + Tomato, sauce, regular (20g)	Potato (Whole tubers)	0.8
8508403_99	Potato, boiled, without skin, no fat or salt added (50g) + Carrots, cooked from fresh, no fat or salt added (50g)	Potato (Whole tubers)	0.5
6400101_7	Potato, boiled, without skin, no salt added, fat used	Potato (Whole tubers)	0.971
8010127_99	Potato, chips, low fat, salted	Potato (Whole tubers)	0.785
8501503_99	Potato, chips, regular, salted, regular cut, ingredient fat known, soybean, unhydrogenated	Potato (Whole tubers)	0.646
8507301_99	Receita de Caldo verde digitada no NDSR	Potato (Whole tubers)	0.105
8500802_99	Salad, potato, mayo dressing, with egg, mayo type dressing, real, regular, commercial, salt regular	Potato (Whole tubers)	0.631
6400101_15	Soup, vegetable, plain (vegatarian), prepared from recipe	Potato (Whole tubers)	0.061
8571110_99	Steak - beef, chuck eye, no visible fat eaten, stir fried, salt added (50g) + Potato, boiled, without skin, fat used, no salt ad	Potato (Whole tubers)	0.5
6401001_2	Radish, Japanese (daikon), cooked, no fat or salt added	Radish (Whole tubers)	1
6401001_1	Radish, raw	Radish (Whole tubers)	1
8002801_99	Bolo, pronto, aipim	Sweet Potato (Whole tubers)	0.282
6400401_4	Sweet potato, baked, no fat no salt added	Sweet Potato (Whole tubers)	1
6400401_7	Sweet potato, boiled, fat used, no salt added	Sweet Potato (Whole tubers)	0.971
6400401_1	Sweet potato, boiled, no fat no salt added	Sweet Potato (Whole tubers)	1
6400401_5	Sweet potato, French fried	Sweet Potato (Whole tubers)	0.914
6401301_7	Turnip, cooked, boiled, fat used, no salt added	Turnip (Whole tubers)	0.971
6401301_2	Turnip, cooked, boiled, no fat or salt added	Turnip (Whole tubers)	1
7705201_99	Turnip, pickled	Turnip (Whole tubers)	0.663
8003101_99	Bolo, pronto, aipim	Yams (Whole tubers)	0.48
6400501_15	Soup, vegetable, plain (vegatarian), prepared from recipe	Yams (Whole tubers)	0.061
6400501_4	Yams (sweet potato type), baked, no fat or salt added	Yams (Whole tubers)	1
6400501_5	Yams (sweet potato type), cooked from frozen, fat used, no salt added	Yams (Whole tubers)	0.985
6400501_1	Yams (sweet potato type), cooked from frozen, no fat or salt added	Yams (Whole tubers)	1
	Number of tuber containing foods - 162

## Sheet: Sheet1
food_code	food_name	group_code	group_name	ingredient_fraction	category_code	category_name	group_code_1	group_name_1	food_form	brand_code	edible_fraction	unit_weight	original_group_code	original_food_name
6400101_1	Potato, boiled, without skin, no fat no salt added	Potato_W	Potato_W	1
6400101_2	Potato, boiled, without skin, no fat no salt added	Potato_W	Potato_W	1
6400101_3	Potato, boiled, without skin, no fat no salt added	Potato_W	Potato_W	1
6400101_4	Potato, boiled, without skin, no fat no salt added	Potato_W	Potato_W	1
6400101_5	French fries, cooked from fresh, no salt added, fat used	Potato_W	Potato_W	0.865
6400101_7	Potato, boiled, without skin, no salt added, fat used	Potato_W	Potato_W	0.971
6400101_8	Potato, boiled, without skin, no fat no salt added (80g) + Tomato, sauce, regular (20g) (20g)	Potato_W	Potato_W	0.8
6400101_9	Potato, boiled, without skin, no fat no salt added (80g) + Sauce, white, homemade, made with milk (20g)	Potato_W	Potato_W	0.8
6400101_10	French fries, cooked from fresh, no salt added, fat used	Potato_W	Potato_W	0.865
6400101_11	Potato, boiled, without skin, no salt added, fat used	Potato_W	Potato_W	0.956
6400101_13	Potato, boiled, without skin, no salt added, fat used	Potato_W	Potato_W	0.851
6400101_15	Soup, vegetable, plain (vegatarian), prepared from recipe	Potato_W	Potato_W	0.061
6400101_99	Potato, boiled, without skin, no fat no salt added	Potato_W	Potato_W	1
6400303_2	Sweet potato, boiled, no fat no salt added	Arracacha_W	Arracacha_W	1
6400303_7	Sweet potato, boiled, fat used, no salt added	Arracacha_W	Arracacha_W	0.971
6400303_13	Sweet potato, boiled, fat used, no salt added	Arracacha_W	Arracacha_W	0.971
6400303_99	Sweet potato, boiled, no fat no salt added	Arracacha_W	Arracacha_W	1
6400304_99	Sweet potato, boiled, no fat no salt added	Arracacha_W	Arracacha_W	1
6400401_1	Sweet potato, boiled, no fat no salt added	Sweet Potato_W	Sweet Potato_W	1
6400401_2	Sweet potato, boiled, no fat no salt added	Sweet Potato_W	Sweet Potato_W	1
6400401_4	Sweet potato, baked, no fat no salt added	Sweet Potato_W	Sweet Potato_W	1
6400401_5	Sweet potato, French fried	Sweet Potato_W	Sweet Potato_W	0.914
6400401_7	Sweet potato, boiled, fat used, no salt added	Sweet Potato_W	Sweet Potato_W	0.971
6400401_13	Sweet potato, boiled, fat used, no salt added	Sweet Potato_W	Sweet Potato_W	0.971
6400401_99	Sweet potato, boiled, no fat no salt added	Sweet Potato_W	Sweet Potato_W	1
6400501_1	Yams (sweet potato type), cooked from frozen, no fat or salt added	Yams_W	Yams_W	1
6400501_2	Yams (sweet potato type), cooked from frozen, no fat or salt added	Yams_W	Yams_W	1
6400501_4	Yams (sweet potato type), baked, no fat or salt added	Yams_W	Yams_W	1
6400501_5	Yams (sweet potato type), cooked from frozen, fat used, no salt added	Yams_W	Yams_W	0.985
6400501_7	Yams (sweet potato type), cooked from frozen, fat used, no salt added	Yams_W	Yams_W	0.985
6400501_13	Yams (sweet potato type), cooked from frozen, fat used, no salt added	Yams_W	Yams_W	0.985
6400501_15	Soup, vegetable, plain (vegatarian), prepared from recipe	Yams_W	Yams_W	0.061
6400508_99	Yams (sweet potato type), cooked from frozen, no fat or salt added	Yams_W	Yams_W	1
6400601_1	Mandioca, cozida	Mandioca_W	Mandioca_W	1
6400601_2	Mandioca, cozida	Mandioca_W	Mandioca_W	1
6400601_4	Mandioca, cozida	Mandioca_W	Mandioca_W	1
6400601_5	Mandioca, cozida (95g) + Oil, soybean, unhydrogenated (5ml)	Mandioca_W	Mandioca_W	0.95
6400601_7	Mandioca, cozida (95g) + Oil, soybean, unhydrogenated (5ml)	Mandioca_W	Mandioca_W	0.95
6400601_8	Mandioca, cozida (80g) + Sauce, tomato, regular (20g)	Mandioca_W	Mandioca_W	0.8
6400601_11	Mandioca, cozida (95g) + Butter, regular, salted (5ml)	Mandioca_W	Mandioca_W	0.95
6400601_13	Mandioca, cozida (95g) + Oil, soybean, unhydrogenated (5ml)	Mandioca_W	Mandioca_W	0.95
6400601_15	Soup, vegetable, plain (vegatarian), prepared from recipe	Mandioca_W	Mandioca_W	0.061
6400601_99	Mandioca, cozida	Mandioca_W	Mandioca_W	1
6400609_2	Mandioca, cozida	Mandioca_W	Mandioca_W	1
6400609_4	Mandioca, cozida	Mandioca_W	Mandioca_W	1
6400609_5	Mandioca, cozida (95g) + Oil, soybean, unhydrogenated (5ml)	Mandioca_W	Mandioca_W	0.95
6400609_6	Mandioca, cozida (95g) + Oil, soybean, unhydrogenated (5ml)	Mandioca_W	Mandioca_W	0.95
6400609_7	Mandioca, cozida (95g) + Oil, soybean, unhydrogenated (5ml)	Mandioca_W	Mandioca_W	0.95
6400609_8	Mandioca, cozida (80g) + Sauce, tomato, regular (20g)	Mandioca_W	Mandioca_W	0.8
6400609_11	Mandioca, cozida (95g) + Butter, regular, salted (5ml)	Mandioca_W	Mandioca_W	0.95
6400609_13	Mandioca, cozida (95g) + Oil, soybean, unhydrogenated (5ml)	Mandioca_W	Mandioca_W	0.95
6400609_15	Soup, vegetable, plain (vegatarian), prepared from recipe	Mandioca_W	Mandioca_W	0.061
6400609_99	Mandioca, cozida	Mandioca_W	Mandioca_W	1
6400610_1	Mandioca, cozida	Mandioca_W	Mandioca_W	1
6400610_2	Mandioca, cozida	Mandioca_W	Mandioca_W	1
6400610_4	Mandioca, cozida	Mandioca_W	Mandioca_W	1
6400610_5	Mandioca, cozida (95g) + Oil, soybean, unhydrogenated (5ml)	Mandioca_W	Mandioca_W	0.95
6400701_2	Yams (sweet potato type), cooked from frozen, no fat or salt added	Yams_W	Yams_W	1
6400701_5	Yams (sweet potato type), cooked from frozen, fat used, no salt added	Yams_W	Yams_W	0.985
6400701_7	Yams (sweet potato type), cooked from frozen, fat used, no salt added	Yams_W	Yams_W	0.985
6400701_13	Yams (sweet potato type), cooked from frozen, fat used, no salt added	Yams_W	Yams_W	0.985
6400701_14	Yams (sweet potato type), cooked from frozen, no fat or salt added	Yams_W	Yams_W	1
6400701_15	Soup, vegetable, plain (vegatarian), prepared from recipe	Yams_W	Yams_W	0.061
6400713_2	Yams (sweet potato type), cooked from frozen, no fat or salt added	Yams_W	Yams_W	1
6400802_1	Potato, boiled, without skin, no fat no salt added	Potato_W	Potato_W	1
6400802_2	Potato, boiled, without skin, no fat no salt added	Potato_W	Potato_W	1
6400802_3	Potato, boiled, without skin, no fat no salt added	Potato_W	Potato_W	1
6400802_4	Potato, boiled, without skin, no fat no salt added	Potato_W	Potato_W	1
6400802_5	French fries, cooked from fresh, no salt added, fat used	Potato_W	Potato_W	0.865
6400802_7	Potato, boiled, without skin, no salt added, fat used	Potato_W	Potato_W	0.971
6400802_8	Potato, boiled, without skin, no fat no salt added (80g) + Tomato, sauce, regular (20g)	Potato_W	Potato_W	0.8
6400802_9	Potato, boiled, without skin, no fat no salt added (80g) + Sauce, white, homemade, made with milk (20g)	Potato_W	Potato_W	0.8
6400802_12	Potato, boiled, without skin, no salt added, fat used	Potato_W	Potato_W	0.971
6400802_13	Potato, boiled, without skin, no salt added, fat used	Potato_W	Potato_W	0.851
6400802_15	Soup, vegetable, plain (vegatarian), prepared from recipe	Potato_W	Potato_W	0.061
6400802_99	Potato, boiled, without skin, no fat no salt added	Potato_W	Potato_W	1
6400908_2	Sweet potato, boiled, no fat no salt added	Arracacha_W	Arracacha_W	1
6400908_5	Sweet potato, boiled, fat used, no salt added	Arracacha_W	Arracacha_W	0.949
6400908_7	Sweet potato, boiled, fat used, no salt added	Arracacha_W	Arracacha_W	0.971
6400908_13	Sweet potato, boiled, fat used, no salt added	Arracacha_W	Arracacha_W	0.971
6401001_1	Radish, raw	Radish_W	Radish_W	1
6401001_2	Radish, Japanese (daikon), cooked, no fat or salt added	Radish_W	Radish_W	1
6401001_12	Radish, Japanese (daikon), cooked, no fat or salt added	Radish_W	Radish_W	1
6401101_1	Beets, raw	Beet_W	Beet_W	1
6401101_2	Beets, cooked from fresh, no fat or salt added	Beet_W	Beet_W	1
6401101_7	Beets, cooked from fresh, fat used, no salt added	Beet_W	Beet_W	0.975
6401101_12	Beets, cooked from fresh, no fat or salt added	Beet_W	Beet_W	1
6401101_15	Soup, vegetable, plain (vegatarian), prepared from recipe	Beet_W	Beet_W	0.109
6401101_99	Beets, raw	Beet_W	Beet_W	1
6401201_1	Carrots, raw	Carrot_W	Carrot_W	1
6401201_2	Carrots, cooked from fresh, no fat or salt added	Carrot_W	Carrot_W	1
6401201_5	Carrots, cooked from fresh, fried or sauteed, fat used, no salt	Carrot_W	Carrot_W	0.971
6401201_7	Carrots, cooked from fresh, boiled, fat used, no salt	Carrot_W	Carrot_W	0.971
6401201_8	Carrots, cooked from fresh, no fat or salt added (80g) + Sauce, tomato, regular (20g)	Carrot_W	Carrot_W	0.8
6401201_10	Carrots, cooked from fresh, fried or sauteed, fat used, no salt	Carrot_W	Carrot_W	0.971
6401201_11	Carrots, cooked from fresh, stir fried, butter used, regular, no salt added	Carrot_W	Carrot_W	0.971
6401201_12	Carrots, cooked from fresh, no fat or salt added	Carrot_W	Carrot_W	1
6401201_13	Carrots, cooked from fresh, boiled, fat used, no salt	Carrot_W	Carrot_W	0.971
6401201_15	Soup, vegetable, plain (vegatarian), prepared from recipe	Carrot_W	Carrot_W	0.092
6401201_99	Carrots, raw	Carrot_W	Carrot_W	1
6401301_2	Turnip, cooked, boiled, no fat or salt added	Turnip_W	Turnip_W	1
6401301_7	Turnip, cooked, boiled, fat used, no salt added	Turnip_W	Turnip_W	0.971
6401801_5	French fries, cooked from fresh, no salt added, fat used	Potato_W	Potato_W	0.865
6501401_99	Farinha, de mandioca, crua	Mandioca_WFL	Mandioca_WFL	1
6501410_99	Farinha, de mandioca, crua	Mandioca_WFL	Mandioca_WFL	1
6501415_99	Farinha, de mandioca, crua	Mandioca_WFL	Mandioca_WFL	1
6501416_99	Farinha, de mandioca, crua	Mandioca_WFL	Mandioca_WFL	1
6501502_99	Tapioca com coco	Mandioca_S	Mandioca_S	0.95
6501505_99	Tapioca pudding, vanilla and other flavors, homemade	Mandioca_S	Mandioca_S	0.024
6501510_99	F??cula, de mandioca	Mandioca_S	Mandioca_S	1
6501511_99	F??cula, de mandioca	Mandioca_S	Mandioca_S	1
6501515_99	Tapioca pudding, vanilla and other flavors, homemade	Mandioca_S	Mandioca_S	0.024
6501516_99	Tapioca com coco	Mandioca_S	Mandioca_S	0.95
6503501_99	Mashed potatoes, prepared from fresh	Potato_W	Potato_W	0.818
6706101_99	Vegetables, mixed and/or combination vegetables, peas and carrots, canned-drained, regular	Carrot_W	Carrot_W	0.506
6706102_99	Vegetables, mixed and/or combination vegetables, peas and carrots, canned-drained, regular	Carrot_W	Carrot_W	0.506
6902902_99	Tapioca pudding, vanilla and other flavors, homemade	Mandioca_S	Mandioca_S	0.024
6904501_99	Tapioca com coco	Mandioca_S	Mandioca_S	0.95
6904502_99	Tapioca com coco	Mandioca_S	Mandioca_S	0.95
7007101_99	Bouillon (broth), vegetable, regular	Mandioca_BY	Mandioca_BY	0.035
7701101_99	Vegetables, mixed and/or combination vegetables, peas and carrots, canned-drained, regular	Carrot_W	Carrot_W	0.553
7702101_99	Cocido Espanhol	Potato_W	Potato_W	0.108
7705201_99	Turnip, pickled	Turnip_W	Turnip_W	0.663
8000801_99	P?Â£o, de queijo, assado	Mandioca_S	Mandioca_S	0.365
8002212_99	Receita de Biscoito de polvilho salgado digitada no NDSR	Mandioca_S	Mandioca_S	0.4
8002701_99	Bolo, pronto, aipim	Mandioca_W	Mandioca_W	0.48
8002702_99	Bolo, pronto, aipim	Mandioca_S	Mandioca_S	0.48
8002703_99	Bolo, pronto, aipim	Mandioca_W	Mandioca_W	0.48
8002704_99	Bolo, pronto, aipim	Mandioca_S	Mandioca_S	0.48
8002801_99	Bolo, pronto, aipim	Sweet Potato_W	Sweet Potato_W	0.282
8003101_99	Bolo, pronto, aipim	Yams_W	Yams_W	0.48
8004201_99	Cake, carrot, homemade, without nuts, regular	Carrot_W	Carrot_W	0.166
8006701_99	P?Â£o, de queijo, assado	Mandioca_S	Mandioca_S	0.365
8008201_99	Cake, carrot, homemade, without nuts, light	Carrot_W	Carrot_W	0.166
8010127_99	Potato, chips, low fat, salted	Potato_W	Potato_W	0.785
8500213_99	Carne, bovina, seca, cozida (94g) + Oil, soybean, unhydrogenated (6ml) (50g) + Farinha, de mandioca, crua (50g)	Mandioca_WFL	Mandioca_WFL	0.5
8500228_99	Cassava (yuca), Hispanic, pastry with cassava dough (includes pork, tomatoes and garbanzos)	Mandioca_W	Mandioca_W	0.524
8500404_99	Juice or flavored drink, carrot-beet juice	Beet_JUI	Beet_JUI	1
8500409_99	Juice or flavored drink, carrot-beet juice	Beet_JUI	Beet_JUI	0.455
8500410_99	Juice or flavored drink, carrot-beet juice	Carrot_JUI	Carrot_JUI	0.04
8500411_99	Juice or flavored drink, carrot-beet juice	Carrot_JUI	Carrot_JUI	0.14
8500411_99	Juice or flavored drink, carrot-beet juice	Carrot_JUI	Carrot_JUI	0.04
8500802_99	Salad, potato, ?mayo? dressing, with egg, mayo type dressing, real, regular, commercial, salt regular	Potato_W	Potato_W	0.631
8501502_99	French fries, cooked from fresh, no salt added, fat used	Potato_W	Potato_W	0.865
8501503_99	Potato, chips, regular, salted, regular cut, ingredient fat known, soybean, unhydrogenated	Potato_W	Potato_W	0.646
8502201_99	Mandioca, farofa, temperada	Mandioca_WFL	Mandioca_WFL	0.89
8502401_99	Soup, fish, broth	Mandioca_BY	Mandioca_BY	0.035
8502701_99	Rice, recipe or mixed dish, chicken, tomato base, without cheese, with carrots and dark green vegetables	Carrot_W	Carrot_W	0.117
8502901_99	Mandioca, farofa, temperada	Mandioca_WFL	Mandioca_WFL	0.89
8505501_99	Receita de Feij?Â£o Tropeiro digitada no NDSR	Mandioca_WFL	Mandioca_WFL	0.22
8505801_99	Cuscuz, paulista	Mandioca_WFL	Mandioca_WFL	0.035
8506001_99	Mandioca, farofa, temperada (50g) + Banana, fried (50g)	Mandioca_WFL	Mandioca_WFL	0.445
8506601_99	Soup, fish, chowder	Mandioca_WFL	Mandioca_WFL	0.098
8507001_99	Receita de feij?Â£o no NDSR (Beans, brown, cooked from dired, boiled, no salt added, fat used (60g) + Water, tap (40mL)) (90g) +	Mandioca_NA	Mandioca_NA	0.1
8507301_99	Receita de Caldo verde digitada no NDSR	Potato_W	Potato_W	0.105
8507911_99	Juice or flavored drink, carrot-beet juice	Carrot_JUI	Carrot_JUI	0.14
8507911_99	Juice or flavored drink, carrot-beet juice	Carrot_JUI	Carrot_JUI	0.04
8508101_99	Mandioca, farofa, temperada	Mandioca_WFL	Mandioca_WFL	0.89
8508301_99	Beef, ribs, back, visible fat eaten, stewed or boiled, no fat or salt added (50g) + Mandioca, cozida (50g)	Mandioca_W	Mandioca_W	0.5
8508403_99	Potato, boiled, without skin, no fat or salt added (50g) + Carrots, cooked from fresh, no fat or salt added (50g)	Potato_W	Potato_W	0.5
8508403_99	Potato, boiled, without skin, no fat or salt added (50g) + Carrots, cooked from fresh, no fat or salt added (50g)	Potato_W	Potato_W	0.5
8570103_99	Arroz, tipo 1, cozido (99,02g) + Oil, soybean, unhydrogenated (0,98ml) (2 colh de arroz cheia - 90g) + Receita de feij?Â£o no NDS	Mandioca_NA	Mandioca_NA	0.09
8571110_99	Steak - beef, chuck eye, no visible fat eaten, stir fried, salt added (50g) + Potato, boiled, without skin, fat used, no salt ad	Potato_W	Potato_W	0.5
8571112_99	Chicken, breast, unknown when skin removed, stir fried, no salt added (50g) + Potato, boiled, without skin, fat used, no salt ad	Potato_W	Potato_W	0.5
8579005_99	Arroz, tipo 1, cozido (99,02g) + Oil, soybean, unhydrogenated (0,98ml) (50g) + Mandioca, cozida (50g)	Mandioca_W	Mandioca_W	0.5
	Number of tuber containing foods
	162
